# Supplementary material for: Antibacterial Mechanism of Chitosan–Gentamicin and Its Effect on the Intestinal Flora of Litopenaeus vannamei Infected with Vibrio parahaemolyticus
Source: Mar Drugs. 2022 Nov 9;20(11):702. doi: 10.3390/md20110702 (PMC9697162; doi:10.3390/md20110702)
Supplement: Supplementary file 1 [file marinedrugs-20-00702-s001.zip]

Archive with 1 entries (1 files):
- marinedrugs-1962288-supplementary.pdf
